# Supplementary material for: Association of Genetic Variants in PNPLA3, MBOAT7, and MARC1 with Metabolic and Hematological Immune-Inflammation Indices in Adolescent Females with and Without MASLD: A Multilevel Risk-Allele Burden Analysis
Source: Int J Mol Sci. 2026 May 27;27(11):4837. doi: 10.3390/ijms27114837 (PMC13256969; doi:10.3390/ijms27114837)
Supplement: Supplementary file 1 [file ijms-27-04837-s001.zip]

Archive with 1 entries (1 files):
- ijms-4252850-supplementary.pdf
